# Supplementary material for: LINKS: Scalable, alignment-free scaffolding of draft genomes with long reads
Source: Gigascience. 2015 Aug 4;4:35. doi: 10.1186/s13742-015-0076-3 (PMC4524009; doi:10.1186/s13742-015-0076-3)
Supplement: Additional file 2: — Iterative scaffolding of the 20 Gbp white spruce genome and validation of gaps with MPET data. (XLS 26 kb) [file 13742_2015_76_MOESM2_ESM.xls]

## Sheet: LINKS | PG29-V3
Additional file 2. Iterative scaffolding of the 20Gbp white spruce genome and validation of gaps with MPET data																				VALIDATION1			VALIDATION2									in-depth analysis of MPET support
LINKS Iteration#	Interval (kbp)	resulting scaffolds	starting scaffolds	merges	NG50 (bp)	num gap	avg gap (bp)	sd gap (bp)	min gap	max gap	num overlap	avg overlap (bp)	sd overlap (bp)	min overlap (bp)	max overlap (bp)	flush (dist.=0)	Sealer* closed total	Sealer closed gaps	Sealer closed overlaps	Sealer closed total	Sealer closed gaps	Sealer closed overlaps	PG29 MPET Number of supporting pairs**	% MPET	PG29 MPET spanning >1 scaftigs	% MPET	Sealer closed gaps with MPET support	fraction of Sealer closed gaps	Sum Validate			sum MPET	PG29 MPET spanning >1 scaftigs	average MPET pairs	S.D.
1	5	4177596	4178664	1068	71608	790	1032.87	1053.66	1	4067	271	-145.69	117.09	-492	-1	7	227	193	34	0.212547	0.244304	0.125461	1000	0.93633	1008	0.94382	224	0.986784	1011	0.946629		27844	1008	27.62	24.92
2	7.5	4176866	4177596	730	71736	545	2256.57	1695.74	15	6664	184	-284.41	219.02	-744	-1	1	70	54	16	0.0958904	0.0990826	0.0869565	678	0.928767	687	0.941096	70	1	687	0.941096		16777	687	24.42	19.89
3	10	4173634	4176866	3232	72344	2758	3781.48	2767.57	1	9402	474	-401.16	283.71	-990	-3	0	191	171	20	0.0590965	0.0620015	0.0421941	2731	0.844988	2814	0.870668	191	1	2814	0.870668		47219	2814	16.78	17.76
4	12.5	4170323	4173634	3311	73124	2918	4995.98	3382.2	1	11728	393	-526.98	370.2	-1250	-1	0	166	142	24	0.0501359	0.0486635	0.0610687	2614	0.78949	2721	0.821806	164	0.987952	2723	0.82241		37743	2721	13.87	14.67
5	15	4167164	4170323	3159	73971	2819	5695.39	3836.47	1	14299	340	-642.8	451.31	-1496	-1	0	142	119	23	0.0449509	0.0422136	0.0676471	2378	0.75277	2507	0.793606	142	1	2507	0.793606		34875	2507	13.91	15.31
6	20	4158036	4167164	9128	76802	8194	7626.6	5096.76	1	19417	933	-876.1	587.68	-1997	-1	1	270	218	52	0.0295793	0.0266048	0.0557342	6434	0.704864	6645	0.72798	270	1	6645	0.72798		88377	6645	13.3	14.75
7	30	4144630	4158036	13406	82524	12023	11178	7892.26	1	29598	1379	-1455.44	874.47	-2990	-1	4	340	273	67	0.0253618	0.0227065	0.0485859	8463	0.631284	8821	0.657989	340	1	8821	0.657989		112203	8821	12.72	15.33
8	40	4129346	4144630	15284	89585	13636	17045.8	11889.4	1	39693	1648	-1948.45	1173.23	-4000	-4	0	262	220	42	0.0171421	0.0161338	0.0254854	7938	0.519367	8290	0.542397	262	1	8290	0.542397		113020	8290	13.63	20.05
9	50	4118968	4129346	10378	95212	9127	22225.6	15518.7	16	49731	1251	-2650.32	1449.91	-4984	-11	0	178	138	40	0.0171517	0.01512	0.0319744	4820	0.464444	5098	0.491231	177	0.994382	5099	0.491328		74428	5098	14.6	19.59
10	60	4111192	4118968	7776	100423	6692	27114.3	19276.9	19	59678	1084	-3210.5	1765.43	-5994	-2	0	112	88	24	0.0144033	0.01315	0.0221402	3503	0.450489	3723	0.478781	112	1	3723	0.478781		59066	3723	15.87	28.19
11	70	4105421	4111192	5771	104688	4955	32490.4	23113.3	1	69598	816	-3762.77	2054.14	-6997	-1	0	82	55	27	0.014209	0.0110999	0.0330882	2383	0.412927	2543	0.440652	82	1	2543	0.440652		43199	2543	16.99	29.88
12	80	4100895	4105421	4526	108469	3827	38074.9	26878.3	1	79569	699	-4481.83	2301	-7987	-8	0	50	41	9	0.0110473	0.0107134	0.0128755	1765	0.389969	1897	0.419134	50	1	1897	0.419134		34054	1897	17.95	29.52
13	90	4097159	4100895	3736	111776	3121	42551	30619.8	22	89624	615	-5033.07	2610.03	-8990	-10	0	38	30	8	0.0101713	0.0096123	0.0130081	1446	0.387045	1575	0.421574	38	1	1575	0.421574		30742	1575	19.52	38.99
14	100	4094135	4097159	3024	114888	2498	48656.3	34225.3	77	99634	526	-5726.46	2840.2	-9967	-9	0	42	29	13	0.0138889	0.0116093	0.0247148	1116	0.369048	1203	0.397817	37	0.880952	1208	0.399471		21765	1203	18.09	23.16
			TOTAL	84529												total	2170	1771	399				47269		49532	0.585976
																	*Sealer, a scalable gap-closing pipeline for ﬁnishing draftgenomes (https://github.com/bcgsc/abyss/tree/sealer-prelease). In review
																	**BWA v0.7.10-r789
																	samtools bam2fq $reads | bwa mem -t 16 -p linkz22.scaftigs.fasta - | ./ta-sam_strip_seq_qual.awk | samtools view -Sb - > $NAME.aln.bam
																	(note that that ta-sam_strip_seq_qual.awk script is just a simple script that removes the sequence and qual values from the sam files and replace it by a start "*" to reduce the size of the alignment files)
																	Discordant MPET reads (same scaffolds, different scaftigs thus supporting the gap/overlap):
																	samtools view $NAME.aln.bam | awk '($3!=$7 && $7!="=")' - | awk '{split($3,a,".");split($7,b,".");if (a[1]==b[1]) {print $0}}' - > discordant_samescaffold/samescaffold_discordant_C194YACXX_6_CGATGT_second.txt
